# Supplementary material for: Serum biomarkers of collagen turnover as potential diagnostic tools in diffuse systemic sclerosis: A cross-sectional study
Source: PLoS One. 2018 Dec 3;13(12):e0207324. doi: 10.1371/journal.pone.0207324 (PMC6277093; doi:10.1371/journal.pone.0207324)
Supplement: S1 Table — The biomarker levels in samples and their diagnosis. Shown in ng/ml. (XLSX) [file pone.0207324.s001.xlsx]

## Sheet: Sheet1
Sample No.	Diagnosis	C1M	C3M	C3A	C4M	C5M	C6M	PRO-C1	PRO-C2	PRO-C3	PRO-C4	PRO-C5	PRO-C6
001	Late diffuse	36.6	17.1	58.1	68.8	4.6	18.8	20.7	2.4	5.7	287.3	615.1	9.2
002	Late diffuse	22.1	7.6	52.9	36.4	5.2	5.3	49.6	2.4	7.8	120.2	241.4	12.2
003	Late diffuse	18.9	9.1	46.7	50.4	4	10.8	36.7	2.4	8.6	164.1	397.5	8.6
004	Late diffuse	36.7	12.3	51	57	3.6	18.7	66.9	2.4	14.4	231.3	478.1	8.7
005	Late diffuse	27.7	16.3	59.7	82.8	4.4	26.1	40	2.4	9.9	351.1	750.5	9.2
006	Late diffuse	55.7	9.5	57.8	66.8	3.6	21.1	104.5	2.4	23.8	227.9	445.2	12
007	Late diffuse	25.7	12.9	65.2	62.5	5.9	18.5	78.4	2.4	13.8	250.3	516.4	10.5
008	Late diffuse	21.9	9.6	53.9	56.2	4.4	12.4	75.9	2.4	7.4	199.9	410.6	7.8
009	Late diffuse	24.2	12.6	38.5	55	ND	10.3	54.5	2.4	10.5	224.7	461.5	7
010	Late diffuse	69.4	21.8	72.7	101.1	4.9	33.1	77.1	2.4	15.5	451.5	883.5	15.7
011	Late diffuse	39.3	16.3	67.6	87.4	3.9	25.9	40.6	2.4	7.8	379.5	801.3	10.2
012	Late diffuse	35.1	11.6	ND	62.3	31.2	15.2	76.9	2.9	16.2	266	448.3	14.8
013	Late diffuse	32.7	14.3	67.4	85.2	4.6	23.1	48.3	2.4	7.1	325.7	614.7	7.5
014	Late diffuse	20	10.9	42.2	60.8	5.6	15.1	108.9	2.4	11.7	227.4	496.5	8
015	Late diffuse	19.6	9.1	74.3	50.1	6.4	14.6	55.1	2.4	12.5	214.2	349.3	7.2
016	Late diffuse	33.9	14.5	70.1	72.7	7	17.6	21.8	2.4	8.8	261.1	488.1	6.5
017	Late diffuse	28.7	10.7	42.5	60.4	3.9	29	23.2	2.4	15.5	223.6	418.6	12.1
018	Late diffuse	35.8	11.3	58.2	52.4	ND	14.2	43	2.4	18.6	235.9	394.5	20.9
019	Late diffuse	23.2	9.2	46.7	50.1	ND	11.8	32.1	2.4	11.1	162.4	304	12.3
020	Late diffuse	21.5	10.4	48.9	62.3	ND	17.9	19.8	2.4	6.9	221.1	489.3	6.8
021	Early diffuse	45.1	8.6	60.5	47.6	4.7	16.7	48.4	2.4	12.2	210.3	363.6	15.8
022	Early diffuse	39.4	9.8	60.1	66.9	4.4	19.3	44.6	2.4	17.7	239.2	471.4	11
023	Early diffuse	86.6	27.7	80.8	159	4.4	53	25.7	2.4	15.8	645.8	1163	16.4
024	Early diffuse	117.5	17.3	69	86.6	3.4	41.3	67.5	2.4	25.7	316.3	757.3	15.2
025	Early diffuse	187.6	21.2	61.5	127.1	3.1	59	62.8	2.4	32.8	426.4	942.6	99.3
026	Early diffuse	33.8	12.2	50.2	93.3	4.4	21.7	85.6	2.4	26.7	287.1	507.3	18.5
027	Early diffuse	25.7	9.2	46.9	52.2	4	13.6	57.8	2.4	22.6	177.1	326.5	17.1
028	Early diffuse	115.9	12.5	53.2	77.3	4.6	34.8	18.6	2.4	27.6	301.9	559	12.6
029	Early diffuse	30.7	16.1	48.7	96.3	4.7	27.6	54.4	2.4	7.7	397.9	806.6	9.5
030	Early diffuse	40.9	11.5	60.2	64.7	5.9	21.8	42.9	6.2	17	249.3	498.3	17.5
031	Early diffuse	115	41.1	85.7	267.6	4.5	64.2	63.3	2.4	49.8	816.8	1651.5	34.9
032	Early diffuse	31.2	12.3	63.6	75	4.1	19.1	96.3	2.4	36.4	258.9	461.7	20.3
033	Early diffuse	35.2	9.7	51.1	57.5	7	15.2	62.3	2.4	25.3	213.6	462.6	19.6
034	Early diffuse	20.5	9.2	45	51.4	ND	8.3	37.4	2.4	8.6	169.1	330.8	8.9
035	Early diffuse	24.2	10.3	43.5	55.9	ND	14.9	51	2.4	24.1	213.8	476.9	16.8
036	Early diffuse	78.7	13.1	8	91.7	ND	47.9	50.4	2.4	12.7	355.3	768.7	14.6
037	Early diffuse	46.4	12.3	59.2	79	ND	25	35.4	2.4	17	292.8	575.5	24.5
038	Early diffuse	63.7	24.2	50.6	107	ND	38.1	78.2	2.4	47.1	467.7	989.8	18.5
039	Early diffuse	26.2	14.9	38.8	72.4	ND	16.1	69.9	2.4	20.1	313.3	574.1	14.7
040	Early diffuse	289.7	11.8	23.9	74.2	ND	8.3	95.2	2.4	32.5	239.1	518.7	20.2
041	Healthy controls	31	11.7	43	57.5	ND	8.9	118.7	2.4	7.6	239.9	431.2	7.2
042	Healthy controls	34.2	14	ND	58.6	ND	15.1	114.3	2.4	12.1	239.6	515.6	6.7
043	Healthy controls	21.7	7.8	ND	44.8	ND	6.7	129.7	2.4	15.9	145.5	276.4	9.6
044	Healthy controls	16.7	9.2	ND	61.3	ND	10.5	93	2.4	7.9	196.7	411.8	6.1
045	Healthy controls	29.3	11.8	42.7	59.9	4.7	9.3	60.6	2.4	7.9	211.1	381.4	7.4
046	Healthy controls	22.2	14	ND	ND	3.3	7.7	83.2	2.4	9.6	258.1	447.4	5.6
047	Healthy controls	20.4	8.7	18.6	45.4	ND	5.6	54.3	2.4	8.4	172.7	297.5	6.3
048	Healthy controls	42.2	9.7	5.6	50.9	ND	11.6	46.1	2.4	13.9	206.8	369.8	9.3
049	Healthy controls	21.6	6.4	44.5	38.7	4.1	5.2	69.5	2.4	12.7	120.5	200.8	6.6
050	Healthy controls	38.9	9.9	50.3	45	3.3	12.6	67.7	2.4	8.5	177.2	344	7.6
051	Healthy controls	17.9	6	ND	38.4	ND	6	40.8	2.4	5.5	119.4	225.1	6.1
052	Healthy controls	19.2	10.9	44.5	50.8	ND	8.6	53.3	2.4	10	176.8	357.2	6
053	Healthy controls	17.1	7.1	44.1	34.4	ND	6.9	54.7	2.4	5.5	134.3	239.8	5.9
054	Healthy controls	22.9	6.8	ND	35.7	ND	5.2	134.9	2.4	9.9	137.5	273	8.6
055	Healthy controls	20.6	10.1	ND	41.7	ND	7.8	83.2	2.4	9.1	171.3	324.4	5.7
056	Healthy controls	23.3	8.9	ND	46.9	ND	8.2	168.5	2.4	9.9	163.5	282.3	6.5
057	Healthy controls	24.4	9.9	ND	58.2	ND	9.3	190.3	2.4	9.9	189	378.8	6.1
058	Healthy controls	30.8	9.6	ND	40.7	ND	15.1	75.9	2.4	9.8	193.7	357.8	7.5
059	Healthy controls	17.9	7.4	43.2	50.2	ND	9.2	310.5	2.4	11.7	154.1	295.5	5.9
060	Healthy controls	27.4	9.2	ND	44.2	ND	5.8	105.4	2.4	7.1	165.1	ND	6.9
